# Supplementary material for: Computational identification of a new SelD-like family that may participate in sulfur metabolism in hyperthermophilic sulfur-reducing archaea
Source: BMC Genomics. 2014 Oct 17;15(1):908. doi: 10.1186/1471-2164-15-908 (PMC4210487; doi:10.1186/1471-2164-15-908)
Supplement: Supplementary file 1 — Additional file 1: Table S1: This file contains Table S1, which shows the distribution of SelD, SelD-like and all known Se utilization traits in archaea. (XLS 48 KB) [file 12864_2013_6599_MOESM1_ESM.xls]

## Sheet: Sheet1
Table S1. Distribution of SelD, SelD-like and all known Se utilization traits in archaea
Phylum/Order	Organism	SelD-like	SelD	Selenocysteine trait	Selenouridine trait	Se cofactor trait
Crenarchaeota/Desulfurococcales	Aeropyrum pernix K1	-	-	-	-	-
	Desulfurococcus fermentans DSM 16532	-	-	-	-	-
	Desulfurococcus kamchatkensis 1221n	-	-	-	-	-
	Desulfurococcus mucosus DSM 2162	-	-	-	-	-
	Hyperthermus butylicus DSM 5456	-	-	-	-	-
	Ignicoccus hospitalis KIN4/I	-	-	-	-	-
	Ignisphaera aggregans DSM 17230	-	-	-	-	-
	Pyrolobus fumarii 1A	-	-	-	-	-
	Staphylothermus hellenicus DSM 12710	-	-	-	-	-
	Staphylothermus marinus F1	-	-	-	-	-
	Thermogladius cellulolyticus 1633	-	-	-	-	-
	Thermosphaera aggregans DSM 11486	-	-	-	-	-
Crenarchaeota/Sulfolobales	Acidianus hospitalis W1	+	-	-	-	-
	Metallosphaera cuprina Ar-4	+	-	-	-	-
	Metallosphaera sedula DSM 5348	+	-	-	-	-
	Metallosphaera yellowstonensis MK1	+	-	-	-	-
	Sulfolobales archaeon Acd1	+	-	-	-	-
	Sulfolobus acidocaldarius N8	+	-	-	-	-
	Sulfolobus islandicus HVE10/4	+	-	-	-	-
	Sulfolobus solfataricus 98/2	+	-	-	-	-
	Sulfolobus tokodaii str. 7	+	-	-	-	-
Crenarchaeota/Thermoproteales	Caldivirga maquilingensis IC-167	+	-	-	-	-
	Pyrobaculum aerophilum str. IM2	+	-	-	-	-
	Pyrobaculum arsenaticum DSM 13514	+	-	-	-	-
	Pyrobaculum calidifontis JCM 11548	+	-	-	-	-
	Pyrobaculum islandicum DSM 4184	-	-	-	-	-
	Pyrobaculum neutrophilum V24Sta	-	-	-	-	-
	Pyrobaculum oguniense TE7	+	-	-	-	-
	Pyrobaculum sp. 1860	+	-	-	-	-
	Thermofilum pendens Hrk 5	-	-	-	-	-
	Thermoproteus uzoniensis 768-20	+	-	-	-	-
	Vulcanisaeta distributa DSM 14429	+	-	-	-	-
	Vulcanisaeta moutnovskia 768-28	+	-	-	-	-
Euryarchaeota/Archaeoglobales	Archaeoglobus fulgidus DSM 4304	-	-	-	-	-
	Archaeoglobus profundus DSM 5631	-	-	-	-	-
	Archaeoglobus veneficus SNP6	-	-	-	-	-
	Ferroglobus placidus DSM 10642	-	-	-	-	-
Euryarchaeota/Halobacteriales	Haladaptatus paucihalophilus DX253	-	-	-	-	-
	Halalkalicoccus jeotgali B3	-	-	-	-	-
	Halarchaeum acidiphilum MH1-52-1	-	-	-	-	-
	Haloarcula amylolytica JCM 13557	-	+	-	-	+
	Haloarcula argentinensis DSM 12282	-	+	-	-	+
	Haloarcula californiae ATCC 33799	-	+	-	-	+
	Haloarcula hispanica ATCC 33960	-	+	-	-	+
	Haloarcula japonica DSM 6131	-	+	-	-	+
	Haloarcula marismortui ATCC 43049	-	+	-	-	+
	Haloarcula sinaiiensis ATCC 33800	-	+	-	-	+
	Haloarcula vallismortis ATCC 29715	-	+	-	-	+
	Halobacterium salinarum	-	-	-	-	-
	Halobacterium sp. DL1	-	-	-	-	-
	Halobiforma lacisalsi	-	-	-	-	-
	Halobiforma nitratireducens JCM 10879	-	-	-	-	-
	Halococcus hamelinensis	-	-	-	-	-
	Halococcus morrhuae DSM 1307	-	-	-	-	-
	Halococcus saccharolyticus DSM 5350	-	+	-	-	+
	Halococcus salifodinae DSM 8989	-	-	-	-	-
	Halococcus thailandensis JCM 13552	-	-	-	-	-
	Haloferax alexandrinus JCM 10717	-	-	-	-	-
	Haloferax denitrificans ATCC 35960	-	-	-	-	-
	Haloferax elongans ATCC BAA-1513	-	-	-	-	-
	Haloferax gibbonsii ATCC 33959	-	-	-	-	-
	Haloferax larsenii JCM 13917	-	-	-	-	-
	Haloferax lucentense DSM 14919	-	-	-	-	-
	Haloferax mediterranei ATCC 33500	-	-	-	-	-
	Haloferax mucosum ATCC BAA-1512	-	-	-	-	-
	Haloferax prahovense DSM 18310	-	-	-	-	-
	Haloferax sp. ATCC BAA-644	-	-	-	-	-
	Haloferax sp. ATCC BAA-645	-	-	-	-	-
	Haloferax sp. ATCC BAA-646	-	-	-	-	-
	Haloferax sp. BAB2207	-	-	-	-	-
	Haloferax sulfurifontis ATCC BAA-897	-	-	-	-	-
	Haloferax volcanii DS2	-	-	-	-	-
	Halogeometricum borinquense DSM 11551	-	-	-	-	-
	Halogranum salarium B-1	-	-	-	-	-
	Halomicrobium katesii DSM 19301	-	-	-	-	-
	Halomicrobium mukohataei DSM 12286	-	-	-	-	-
	Halonotius sp. J07HN4	-	-	-	-	-
	Halonotius sp. J07HN6	-	-	-	-	-
	Halopiger sp. IIH2	-	-	-	-	-
	Halopiger sp. IIH3	-	-	-	-	-
	Halopiger xanaduensis SH-6	-	-	-	-	-
	Haloquadratum sp. J07HQX50	-	-	-	-	-
	Haloquadratum walsbyi	-	-	-	-	-
	Halorhabdus tiamatea SARL4B	-	-	-	-	-
	Halorhabdus utahensis DSM 12940	-	-	-	-	-
	Halorubrum aidingense JCM 13560	-	-	-	-	-
	Halorubrum arcis JCM 13916	-	-	-	-	-
	Halorubrum californiensis DSM 19288	-	-	-	-	-
	Halorubrum coriense DSM 10284	-	-	-	-	-
	Halorubrum distributum	-	-	-	-	-
	Halorubrum ezzemoulense DSM 17463	-	-	-	-	-
	Halorubrum hochstenium ATCC 700873	-	-	-	-	-
	Halorubrum kocurii JCM 14978	-	-	-	-	-
	Halorubrum lacusprofundi ATCC 49239	-	-	-	-	-
	Halorubrum lipolyticum DSM 21995	-	-	-	-	-
	Halorubrum litoreum JCM 13561	-	-	-	-	-
	Halorubrum saccharovorum DSM 1137	-	-	-	-	-
	Halorubrum sp. J07HR59	-	-	-	-	-
	Halorubrum sp. T3	-	-	-	-	-
	Halorubrum tebenquichense DSM 14210	-	-	-	-	-
	Halorubrum terrestre JCM 10247	-	-	-	-	-
	Halosarcina pallida JCM 14848	-	-	-	-	-
	Halosimplex carlsbadense 2-9-1	-	-	-	-	-
	Haloterrigena limicola JCM 13563	-	-	-	-	-
	Haloterrigena salina JCM 13891	-	-	-	-	-
	Haloterrigena thermotolerans DSM 11522	-	-	-	-	-
	Haloterrigena turkmenica DSM 5511	-	+	-	-	+
	Halovivax asiaticus JCM 14624	-	-	-	-	-
	Halovivax ruber XH-70	-	-	-	-	-
	Natrialba aegyptia DSM 13077	-	-	-	-	-
	Natrialba asiatica DSM 12278	-	-	-	-	-
	Natrialba chahannaoensis JCM 10990	-	-	-	-	-
	Natrialba hulunbeirensis JCM 10989	-	-	-	-	-
	Natrialba magadii ATCC 43099	-	-	-	-	-
	Natrialba taiwanensis DSM 12281	-	-	-	-	-
	Natrinema altunense JCM 12890	-	-	-	-	-
	Natrinema gari JCM 14663	-	-	-	-	-
	Natrinema pallidum DSM 3751	-	-	-	-	-
	Natrinema pellirubrum DSM 15624	-	-	-	-	-
	Natrinema sp. J7-1	-	-	-	-	-
	Natrinema sp. J7-2	-	-	-	-	-
	Natrinema versiforme JCM 10478	-	-	-	-	-
	Natronobacterium gregoryi SP2	-	-	-	-	-
	Natronococcus amylolyticus DSM 10524	-	-	-	-	-
	Natronococcus jeotgali DSM 18795	-	-	-	-	-
	Natronococcus occultus SP4	-	-	-	-	-
	Natronolimnobius innermongolicus JCM 12255	-	-	-	-	-
	Natronomonas moolapensis 8.8.11	-	-	-	-	-
	Natronomonas pharaonis DSM 2160	-	-	-	-	-
	Natronorubrum bangense JCM 10635	-	-	-	-	-
	Natronorubrum sulfidifaciens JCM 14089	-	-	-	-	-
	Natronorubrum tibetense	-	-	-	-	-
	Salinarchaeum sp. Harcht-Bsk1	-	-	-	-	-
	halophilic archaeon J07HB67	-	-	-	-	-
	halophilic archaeon J07HX5	-	-	-	-	-
	halophilic archaeon J07HX64	-	-	-	-	-
Euryarchaeota/Methanobacteriales	Methanobacterium formicicum DSM 3637	-	-	-	-	-
	Methanobacterium sp. AL-21	-	-	-	-	-
	Methanobacterium sp. Maddingley MBC34	-	-	-	-	-
	Methanobacterium sp. SWAN-1	-	-	-	-	-
	Methanobrevibacter boviskoreani JH1	-	-	-	-	-
	Methanobrevibacter ruminantium M1	-	-	-	-	-
	Methanobrevibacter smithii	-	-	-	-	-
	Methanobrevibacter sp. AbM4	-	-	-	-	-
	Methanosphaera stadtmanae DSM 3091	-	-	-	-	-
	Methanothermobacter marburgensis str. Marburg	-	-	-	-	-
	Methanothermobacter thermautotrophicus str. Delta H	-	-	-	-	-
	Methanothermus fervidus DSM 2088	-	-	-	-	-
Euryarchaeota/Methanococcales	Methanocaldococcus fervens AG86	-	+ (U)	+	+	-
	Methanocaldococcus infernus ME	-	+ (U)	+	+	-
	Methanocaldococcus jannaschii DSM 2661	-	+ (U)	+	+	-
	Methanocaldococcus sp. FS406-22	-	+ (U)	+	+	-
	Methanocaldococcus villosus	-	+ (U)	+	+	-
	Methanocaldococcus vulcanius M7	-	+ (U)	+	+	-
	Methanococcus aeolicus Nankai-3	-	+ (U)	+	+	-
	Methanococcus maripaludis C6	-	+ (U)	+	+	-
	Methanococcus vannielii SB	-	+ (U)	+	+	-
	Methanococcus voltae A3	-	+ (U)	+	+	-
	Methanothermococcus okinawensis IH1	-	+ (U)	+	+	-
	Methanothermococcus thermolithotrophicus DSM 2095	-	+ (U)	+	+	-
	Methanotorris formicicus Mc-S-70	-	+ (U)	+	+	-
	Methanotorris igneus Kol 5	-	+ (U)	+	+	-
Euryarchaeota/Methanomicrobiales	Methanocorpusculum bavaricum DSM 4179	-	-	-	-	-
	Methanocorpusculum labreanum Z	-	-	-	-	-
	Methanoculleus bourgensis MS2	-	-	-	-	-
	Methanoculleus marisnigri JR1	-	-	-	-	-
	Methanoculleus sp. CAG:1088	-	-	-	-	-
	Methanofollis liminatans DSM 4140	-	-	-	-	-
	Methanolinea tarda NOBI-1	-	-	-	-	-
	Methanoplanus limicola DSM 2279	-	-	-	-	-
	Methanoplanus petrolearius DSM 11571	-	+	-	-	-
	Methanoregula boonei 6A8	-	-	-	-	-
	Methanoregula formicicum SMSP	-	-	-	-	-
	Methanosphaerula palustris E1-9c	-	-	-	-	-
	Methanospirillum hungatei JF-1	-	-	-	-	-
Euryarchaeota/Methanopyrales	Methanopyrus kandleri AV19	-	+ (U)	+	-	-
Euryarchaeota/Methanosarcinales	Methanococcoides burtonii DSM 6242	-	-	-	-	-
	Methanohalobium evestigatum Z-7303	-	-	-	-	-
	Methanohalophilus mahii DSM 5219	-	-	-	-	-
	Methanolobus psychrophilus R15	-	-	-	-	-
	Methanomethylovorans hollandica DSM 15978	-	-	-	-	-
	Methanosaeta concilii GP6	-	-	-	-	-
	Methanosaeta harundinacea 6Ac	-	-	-	-	-
	Methanosaeta thermophila PT	-	-	-	-	-
	Methanosalsum zhilinae DSM 4017	-	-	-	-	-
	Methanosarcina acetivorans C2A	-	-	-	-	-
	Methanosarcina barkeri str. Fusaro	-	-	-	-	-
	Methanosarcina mazei	-	-	-	-	-
Euryarchaeota/Thermococcales	Pyrococcus abyssi GE5	-	-	-	-	-
	Pyrococcus furiosus	-	-	-	-	-
	Pyrococcus horikoshii OT3	-	-	-	-	-
	Pyrococcus sp. NA2	-	-	-	-	-
	Pyrococcus sp. ST04	-	-	-	-	-
	Pyrococcus yayanosii CH1	-	-	-	-	-
	Thermococcus barophilus MP	-	-	-	-	-
	Thermococcus gammatolerans EJ3	-	-	-	-	-
	Thermococcus kodakarensis KOD1	-	-	-	-	-
	Thermococcus litoralis DSM 5473	-	-	-	-	-
	Thermococcus onnurineus NA1	-	-	-	-	-
	Thermococcus sibiricus MM 739	-	-	-	-	-
	Thermococcus sp. 4557	-	-	-	-	-
	Thermococcus sp. AM4	-	-	-	-	-
	Thermococcus sp. CL1	-	-	-	-	-
	Thermococcus sp. PK	-	-	-	-	-
	Thermococcus zilligii AN1	-	-	-	-	-
Euryarchaeota/Thermoplasmales	Ferroplasma acidarmanus fer1	-	-	-	-	-
	Picrophilus torridus DSM 9790	-	-	-	-	-
	Thermoplasma acidophilum DSM 1728	-	-	-	-	-
	Thermoplasma volcanium GSS1	-	-	-	-	-
	Thermoplasmatales archaeon BRNA1	-	-	-	-	-
	Thermoplasmatales archaeon SCGC AB-539-C06	-	-	-	-	-
	Thermoplasmatales archaeon SCGC AB-539-N05	-	-	-	-	-
	Thermoplasmatales archaeon SCGC AB-540-F20	-	-	-	-	-
Nanoarchaeota	Nanoarchaeum equitans Kin4-M	-	-	-	-	-
	nanoarchaeote Nst1	-	-	-	-	-
Note: In the column of SelD, U represents the selenocysteine-containing SelD. The orphan SelD-containing archaeon, Methanoplanus petrolearius DSM 11571, is highlighted in red.
