# Supplementary material for: Computational identification of a new SelD-like family that may participate in sulfur metabolism in hyperthermophilic sulfur-reducing archaea
Source: BMC Genomics. 2014 Oct 17;15(1):908. doi: 10.1186/1471-2164-15-908 (PMC4210487; doi:10.1186/1471-2164-15-908)
Supplement: Supplementary file 3 — Additional file 3: This file contains representative SelD and SelD-like protein sequences used for multiple sequence alignment (Figure 2 and Additional file 2 : Figure S1). (TXT 6 KB) [file 12864_2013_6599_MOESM3_ESM.txt]

>SelD-like_Acidianus_hospitalis
MEEVFERFRKNLEVYNKMGLNPLSLATGCAVKVDLIDTVYPALEKIKNKLENIEILPREDADIFITREKMEIKRIIGGGNFDADRGVSLIQVNQDTAGNPEKFANFLLKTYSSIRSRRKLTIGKGHSIVTTIPSAEVAVLDLIKLDGSKINSYTLANNDTIQIVDPLEDPGSQMQVDVAISNSLNDLFTKGAYQNLKMLPLFDAPNDDLKERIMKNYENYSEKYDIPIINDIQPNTKSLMLGATVLGESDHELPTYYDKVEEGDEIIVTRPIGELAPINVYLWILVVPEVLELMESRGISFKRLEKVKMEVIEQMRKPNIPTAKVIYNYLPEFGKSFDRENYITMTTDVTGPGIFVIKEFAEKAGVDVRLDKIPVIDEEIAEFATEGFIIPNSTSGTNGATVVFYSRRISDDIIEDLQKEGLKPIKIGKVLGKGQGVVHVNKDIERFIHRKNVLSHFKID
>SelD-like_Metallosphaera_cuprina
MAMSDLFERFRDNLNKYKKMGINPLSLATGCAVKVDLIDTVYPALEKLKEKLLANNIEVMPREDTDIFVSRESEVLKRVINGGEFDADRAISLIQVNQETAGNPEKFANFLLKIYTGVKTRRKLIVGKGHSIVTTNPKAEVGILDLFKLDGRELRSYTLSNNDTIQIVDPLDDPGSQMQVDVGVSNSLNDLFTKGAFQDLKMIPVADAPDPDLKKTLLNNFERFSKRYNVELLTDVQPSTGTLMIGATVVGKSDHELPTYYDKVDEGMEILVTRPVGELTPINVHMWLLTVPELIDTMEERGITLNKVEEAKKRALDYMTKPNFDSAEVIYNHLPEFGGKFDLESHVAMTTDVTGPGIFVVKEFAEKALVDVDLYDVPVIDREISEFATENFIIPNSTAGTNGAIVIFASKKVIDDIAQDLTKRGLEPRIIGRVLRKGTGVVYVKKDVCKLIHRENILKHFKVRDAN
>SelD-like_Sulfolobus_acidocaldarius
MSIDKMVDRFRENLEKYKRMGLNPLSLATGCAVKVDLIDTVYPAISKIRPALEKLNIEITPREDADIFISRKLTTRKRIINSGEFDADRAVALIQVNQNTASSPEKFGEFLLRVYTSIKTNRKLTIGKGHSIVTTNPKGEVAVLDLFKLDGDKENSYTVTNNDTIQIVDPLDDPGSQVQVDVAISNSLNDLFTKGVFQDIKIVPVVDAPLEELRTKLLENYKVFSEKYSFEMENDIQPKVGTLMIGATVIGKSDHELPTFYNNVNEKMEILVTRPVGELTPINLSMWILAVPELVEELEKRGITIKRVEDAKRKALDYMKKPNIDVAKTIYNYLPPFGKQFDEKSHIAITTDVTGPGLFVVKEFAKKANVDVEITDIPVIDSDIHEFSTENFIIPNSTAGTNGAIVIFAHNDVINQLYEDLKKIGQEPRVIGKVIRRGDGIVYAPQIVTKYIHRANVLKEFKLK
>SelD-like_Sulfolobus_tokodaii
MHSNMDIFTKFKENLEVYKSMGLNPLSLATGCAVKVDLIDTVYPALEKIKKILEERNITILPREDADIFVSREKMEMKRLINGGEFDADRAITLIQVNQETAGNPDAFSEFLVRVYTSIKTSRKLTIGKGHSIVTTKKDGEVAVLDLFRLEGREEKSYTVANNDTIQIVDPLDNPGSQVQVDVAISNSLNDLFTKGVFQELTVVPVVDAPNSELKKKLLSNYENYVKKYNMNLRNDIQPSVGTLMMGATVVGKSDHELPTFYDKVNENMVIITTRFFGELTPINVHLWSLAVPELIEMMESRGISFSRIEKVKSEALEIMRRPNIHVAKVIYSYLPEFGKSFDEKSHIAMTTDVTGPGIFVIKEFAEKAKVDVELNDIPVIDRDICEFATENFIIPNSTIGTNGAIVMFADKRIADDIMEDLIKVGEKPEIVGYVKGKGNGTVYAPKDVMKLIRRDNVLKQFKIKE
>SelD-like_Caldivirga_maquilingensis
MKVSKEERMSRFLKHVSKYASIGVNLTSLALGCSVKVDLYNVLYPALSIVKRELGELHIKIAPREDVAVLRGSELDLMRVITSVDSPKLPINTISDFNPDALILLVESFQGNASDPDSFANIMIRLFKELAKVNKELVIGKGHSIVSTQPNASIHVLDFIKVKNKDDAYTLVNNDTIQVIDPMDEIASRRQVSVALNNALNDLFSKGAFKDLEFYPVYDAPGEYKHGLFNEVKAYVNELGGRLHDVEQPNLGYLLIGSTVASRLDREPPMFYNEVKEGFKIIVTRPFGELSIIGTYVALHVDEELYDKFEREVMTVDELEEIKEYALNQMAKPNIDVAKVIYNHLPELGRRFNDDEHVAATIDISGPGIFVFKELAETANVKIRLSNIPLISPEVAEFAASNYIISDATAGTNGAVALVVSSGLVDDVLDELGKIPGLKPMVIGEVVGRGEGTLIVPDYVTRYIKDKVMLTKLTIASNILQGVSRQAALRLARAEIMVTGKVQGVGFRPLVRRNAKSLGLTGFARNNEDGSVLIIVEGEEGNIKAFIESLRNINIAEVRELNIKWSSYKGEFQDFTIE
>SelD-like_Pyrobaculum_aerophilum
MNRLERFKERVKLYREAGIALESLSLGCSVKVDLYNVLYPALQLLREEMYKLNLVIAPREDAAIMPGASAALRRYFLDVENPRLDPAEVEKLSPTVAIVLAQVYMGKAAAPDLFAKYVAGLYKALGSSRHKVWLGKGHSIISTKKGAEFFMVDFLKAEGQEGYIVANNDTIQVIDPSEDFDSPLQIAVAVNNALNDLFTKGAWKDIHIAPVYDAPPPFRGPLEARVKSYASSLGKLVEAPQPEMGYLLLGATAYARLDREPPLFYDKIREGFVVVVTRPFGELAYFTTYVAVHTDETLMKKFEEEVMPIEQFEAEKRRVLEIMATPNLEAAKAIYQYLPDLGERFDPEAHIAATIDVSGPGIFVFKEVAERAGVDIRLFDVPLMSSAVSKFAADNYIMPDATAGTNGAIAIFASRKVAEELVEKLSKAPHAKPTVIGVVEGKGEGRLIVPEWALQYISSKKLREKLGAASVLGGLARVVGRPIRAVAYVEGAVQGVGFRPMARARAKALGLLGYAKNLPDGRVEVVVEGDEERVRKYVEELCKGFENCRVGQVIYAEARGEFSDFSIL
>SelD-like_Thermoproteus_uzoniensis
MNPVEKFRERVRLYREAGIALESLSLGCSVKVDLYDVLYPALELLRDDVRRLNLVIAPREDAAIMRGAGAELRRLYLDPEDPHIDPAFLESYAPDLAVVLVQLYMAKAATPSKFAEYAARLYKALGSSRHRVWLGKGHSIVSTKKGAEFFMVDFLKAEPGEGYVLANNDTIQVIDPSEDFDSPLQAAVAVNNALNDLYVKGVYKDVEIAPVYDAPEPYRARVKAAVESHAASLGRLVEAPQPGRGYLLLGATAYGRLDREPPTYYSQLGEGFVVLVTRPFGELAYFTTYVAVNTDEELLKAFEKSVMPLDQFEKEKRRVLELMAAPNADVARVIYDHLPDLGERFDPEAHIAATIDISGPGVFVFKEVAERAGVDVELWDVPLLGPSVSRFAAENFIMPDATAGTNGAIAVFLHKKLADEVLDELSKIPRLRPAVVGRVLGKGEGRLAVPREALAYISSEKLREKLVGAAQVLGGLAGKAVRARAYLEGDVQGIGFRPTARAKARALGLTGYAANLPDGRVELVVEGDRDRVEKLLQELCARFNCRVAELAWEPAEGAYKDFEIR

>SelD_Haloarcula_hispanica
MGTDTAADGDEETTRLTEYTELHGCSCKVGQSDLDSLLADAGLTGDSDALLFGVGEDAAARKLTDELALVSTVDFFTPIVDDPYDFGRVAACNAASDAFATGAVENVDCLVVLGLPRELTDSAASILAGMADALDAMDGVIAGGHTIMSPWPFAGGAISATARPDALLTSQGASPGDRLYLTKPLGTQPAMGATRVTDAQFVETVTDAADRPLDSIASEAIAWMTTPNRDATLACREYATAATDITGFGLAGQSRVMADRSNVGIELTHLPVIAGTPALSTLFGYGLTDGESAETSGGLFVSVPPAATDAVEAAFDDASVFYRAVGRVTGGSGVTLDDLTLEEVRS
>SelD_Methanoplanus_petrolearius
MSDIEKRKLTSIAPLFGCSCKLPETELETLLEDINISYSPEILCPGDDAAVIKINDDLAIIKTTDFFTPIVDDPYIQGKIAACNATNDVYAMGATEIVGVLALLGIPRELPLENARMMLKGFQDFCNSIGTSIVGGHTIINPWPFIGGAVTAISSPDKIVYHSGAQPGDVLLLTKPLGIQPAMASTRLSSEYSSIIQSTLDSDIVANAVNLAIECMTTSNLNAAKAINEVGANALTDVTGFGLYGHGLNIARKSNVSLNIDLIPIISGTLELSALFEHGLEEGKSAETAGGLLMSVSEENLDEIIHSLNKYNVPAYEIGTVKEKGNEHVVIDNPEILEISSLSVKFES
>SelD_Methanocaldococcus_jannaschii
MERGNEKIKLTELVKLHGUACKLPSTELEFLVKGIVTDDDLLDKNILVGLGDDASIIKRNGLVIAKTVDVFTPIVDDPYIQGKIAACNSTSDIYAMGLLDIVGVLAIVGIPEKLPIHVVREMLKGFQDFCRENKTTIVGGHTILNPWPLIGGAVTGVGREEEVLTKAGVKVGDVLILTKPLGTQTAMALSRIPEEFKDLISITEEERDYIINKAIEIMTTSNRYALKALRKAEERVGDKIANALTDITGFGILGHSNEMAKNSNVLIEINLLPCIKRTPELSRLFGHALLDGYGAETAGGLLISAKEEYKDNLIDELEKAKCYAFEVGRVVKKGEGKAVLSKDVKVIEI
>SelD_Methanopyrus_kandleri
MSRKKSLVEMADLHGUACKLPQGDLEDLLKGVELPEEGGRVEVGVGDDAAVIRVDGGYVIQSVDFFTPIHPDPYTQGRIAANNSINDVFAMGATEVLSVLVVSGFPRELPEEDAREMLQGFADQCREVDALIVGGHTIMNPWPILGGCVTGFAERYVTVGGAEPGDVLYLTKPLGTQPAMAALRLPEDVRKQFLTDSELEEAVDLAVEVMTEPLKDAAEAALEVGVHAMTDVTGFGLKGHAGEMAEASGVRVVIERLPVIPGTTELSRALGYGLERGESAETAGGLLVAVPEEHAEDLEDAFERRDVWYRRIGRVEEGSGVEVRGDVEEVEDYP
>SelD_Escherichia_coli
MSENSIRLTQYSHGAGCGCKISPKVLETILHSEQAKFVDPNLLVGNETRDDAAVYDLGNGTSVISTTDFFMPIVDNPFDFGRIAATNAISDIFAMGGKPIMAIAILGWPINKLSPEIAREVTEGGRYACRQAGIALAGGHSIDAPEPIFGLAVTGIVPTERVKKNSTAQAGCKLFLTKPLGIGVLTTAEKKSLLKPEHQGLATEVMCRMNIAGASFANIEGVKAMTDVTGFGLLGHLSEMCQGAGVQARVDYEAIPKLPGVEEYIKLGAVPGGTERNFASYGHLMGEMPREVRDLLCDPQTSGGLLLAVMPEAENEVKATAAEFGIELTAIGELVPARGGRAMVEIR
>SelD_Syntrophomonas_wolfei
MKQTRLTEMVRAAGUAAKIGPEALESILKDFPLPVHPDLLIGIESRDDAAVLKLDEEKALIQTIDFFTPMVDDPFIFGQIAATNALNDIYAMGGTPILALNVVCFPECADLQVLRKILEGGLSKVLEAGALLVGGHTVDDNEPKYGLAVSGLVHPQKIIANNGAQPGDLLFLTKPLGNGVIATSIKAEMVSGEAYKEAIKWMSMLNRESSQAMMEVGVNAATDITGFGLMGHLYEMAWGSDVQVEVFADKVPFMEGTLEYAGLGLIPGGAYNNRDYLKDKVEYAGNIDPLIRDLFFSPETAGGLLIAVAEKKAGELLQVMEKRGSFCNLIGRVRGEHFSPIRVRDSRGAEGQNP
>SelD_Ralstonia_eutropha
MAESIRLTQYSHGAGCGCKISPKVLDVILAGSGAQNLDPRLWVGNASRDDAAVYAIDGDDSGRGVVSTTDFFMPIVDDPFDFGRIAATNAISDIYAMGGDPLMAIAILGWPVNVLPPEVAREVVAGGRKACDDAGIPLAGGHSIDAPEPIFGLAVTGMVDRMHMKRNDTATAGCRLYLTKPIGIGVLTTAEKKGLLRPEHAHVARDWMCVLNRPGSAFGRLAGVRAMTDVTGFGLLGHLVEMADGSGLTARLDYAAVPVLPEIRRYIDAGCVPGGTQRNFDSYGHRIGTLTDEQRALLCDPQTSGGLLVAVEPAGEAAFLDACTRLGLDLAPIGELAARGEHAVEVA
